# Supplementary material for: Defocus-Incorporated Multiple-Segment (DIMS) Spectacle Lenses Versus Single-Vision Lenses for Myopia Control in a South-Eastern European Population
Source: Bioengineering (Basel). 2026 Jul 13;13(7):802. doi: 10.3390/bioengineering13070802 (PMC13405324; doi:10.3390/bioengineering13070802)
Supplement: Supplementary file 1 [file bioengineering-13-00802-s001.zip]

Archive with 1 entries (1 files):
- bioengineering-4380327-supplementary.pdf
